# Supplementary material for: Global Spread of MCR-Producing Salmonella enterica Isolates
Source: Antibiotics (Basel). 2022 Jul 25;11(8):998. doi: 10.3390/antibiotics11080998 (PMC9330719; doi:10.3390/antibiotics11080998)
Supplement: Supplementary file 1 [file antibiotics-11-00998-s001.zip]

Archive with 1 entries (1 files):
- antibiotics-1777227-supplementary.fas
