# Supplementary material for: Global Spread of MCR-Producing Salmonella enterica Isolates
Source: Antibiotics (Basel). 2022 Jul 25;11(8):998. doi: 10.3390/antibiotics11080998 (PMC9330719; doi:10.3390/antibiotics11080998)
Supplement: Supplementary file 1 [file antibiotics-11-00998-s001.zip › antibiotics-1777227-supplementary.fas]

>mcr-9_1_NZ_NAAN01000063.1
--------------ATGCCTGTACTTTTCAGGGTGAAAGTTA-TTCCGCTGGTTTTACTTCTGGCAATGATCTTTGCGTTTTTACTTAA--CTGGCCAATATTGCTGCATTTTTACGAGA---TTTTGTCGCAT-TTAGAGCAT----GTCAAAATTGGTTTTGTCATTTCTATTCCCTTTGTTCTGGTTGCGGCGCTTAACGTTGTTTTTATGCCTTTCTCAGT---TCGTTTTCTGCTGAAACCTTTCTTTGCTTTACTGTTTATCACTGGCTCACTGGTCAGTTATTCGACACTAAAATATAAAGTAATGTTTGATCAAACGATGATTCAAAACATTATTGAAACTAACCCCCAGGAAGCGCATTCCTATCTTAATGGCTCAATTATTATATGGTTCGTCTTTACCGGTATCCTTCCTGCCAT-CCTCCTTTTTTCAATAAAAATTCAATATCCTGAAAAATGGTATAAAGGCATTGCTTACCGTTTGCTCTCCGTGCTGGCATCGTTGAGTTTGATTGCAGGTGTTGCCGCACTTTATTATCAGGATTATGCCTCTGTCG-GCCGCAATAACTCGACATTGAATAAAGAGATCATCCCGGCGAACTACGCTTACAGCACTTTCCAGTATGTTAAGGATACGTACTTTACGACTAAAGTGCCTTTCCAGACGCTGGGGAATGATGCTAAA----CGCGTCG------TCGCTC--ACG---AAAAACCCACGCTGATGTTCCTGGTGATTGGCGAAACGGCACGCAGCCAGAATTTCTCGATGA-ACGGTTATTCGCGTGATACCAATGCCTTTACCAGCAAATCCGGCGGCGTTATTTCGTTTAAAAATATGCATTCCTGCGGTACCGCTACCGCAATATCCGTTCCGTGCATGTTCTCGAATATGAATCGCACCGAGTACGACAGTAAAAAAGCATCTAACAGTGAAAATTTCCTCGACATCGTGCAGAAAACCGGTGTCTCGCTGTTATGGAAAGAGAACGATGGCGGTTGTAAAGGCGTATGTAGCCGCATCCCGACTGTCGAAAT------------------TAAGCCTAGTGATAACCCGAAACTGTG-CGATGGCAAAACGTGCCATGACGAGGTGATGCTGGAAAACCTTGATGATGAAATCGCCAAAATGCCAGGT---GATAAGCTTGTCGCCTTCCATATCATTGGCAGCCATGGACCGACTTATTACCTGCGTTATCCGGCTGAGCATCGCCACTTCATGCCCGAATGTGCACGTAGCGATATCGAAAACTGTACTCAGGAACAATTGGTCAACACCTACGACAACACCCTTCGTTATACAGACTATGTATTAGCTGAGATGATTGAAAAGCTAAAAAATTACAGCGATCAGTACAACACCGTGCTGCTTTATGTGTCCGATCATGGTGAATCATTGGGCGAAAGCGGGCTATATCTGCACGGCACGCCGTACAAACTGGCACCGGATCAGCAGACGCATATTCCGATGCAGGTCTGGATGTCACCGGGCTTTATCGCCGGGAAACACATCAACATGTCTTGCCTTGAAAATAATGCGGCGAAAAAATCATATTCCCACGACAACCTGTTCTCATCGATTTTGGGGCTGTGGGACGTAAGCACCAGCGTCTATAATCCTGACCGCGATTTGTTCCGCGAATGCCGTG--GCTAA----------
>mcr-5.1_1_KY807921(2)
ATGCGGTTGTCTGCATTTATCACTTTCTTGAAAATGCGCCCGCAAGTGCGCACTGAATTTTTGACTCTGTTCATCAGCCTTGTGTTCACC-CTGCTGTGCAATGGCGTGTTTTGGAATGCCCTTCTTGCTGGACGCGACTCCCTAACTTCTGGAACATGGCTAATGCTCCTTTGCACTGGGTTGCTGATCACCGGGCTGCAATGGTTGTTGCTCCTTCTGGTGGCCACGCGCTGGAGTGTCAAGCCACTACTGATTCTGCTTGCTGTCATGACGCCCGCCGCCGTTTATTTCATGCGCAACTACGGGGTTTATCTCGACAAGGCCATGCTGCGGAATCTGATGGAGACGGACGTCAGGGAAGCCAGTGAGCTGTTGCA-ATGGAGAATGCTGCCCTACTTGTTGGTTGCAGCCGTATCCGTGTGGT---GGATTGCGAGAGTCAGGGTT--TTACGAACGGGCTGGAAACAAGCGGTAATGATGCGCAGCGCTTGTCTGGCTGGCG-CTCTCGCCATGATTTCCATGGGT-CTGTGGCCAGTCATGGATGTGCTGATACCCACGCTTCGTGAAAACAAGCCGCTTCGCTATTTGATCACTCCTGCAAACTACGTCATCTCGGGCATTCGGGTTTTGACTGAACAGG---CGTCATCGTCAGCAGACGAAGCAAGGGAAGTCGTTGCAGCCGAT---GCGCATCGAGGGCCTCAAGAACAAGGCCGCCGTCCTCGTGCTCTCGTACTGGTTGTCGGGGAAACCGT-CAGGGCGGCTAATTGGGGGTTGAGCGGCTATGAACGACAAACCACCCCTGAGTTGGCCGCAC---GCGACGTGATCAATTTTTCCGATGTCACCAGTTGCGGGACGGATACGGCTACATCCCTTCCCTGCATGTTTTCCCTCAATGGTCGGCGCGACTACGACGAACGCCAGATTCGTCGGCGCGAGTCCGTGCTGCACGTTTTAAACCGTAGTGACGTCAACATTCTCTGGCGCGATAACCAGTCGGGCTGTAAAGGCGTCTGTGATGGACTGCCCTTTGAAAACCT------------------GTCTTCGGCAGGCCATCCCACACTGTG-CCATGGCGAGCGCTGCCTGGATGAAATTCTGCTCGAAGGGTTGGCCGAGAAGATAACAACAAGCCGCAGC---GATATGCTGATCGTTCTGCATATGCTGGGCAATCACGGCCCAGCGTATTTCCAGCGCTATCCCGCAAGCTACCGACGCTGGTCGCCAACCTGCGACACCACCGATCTGGCCAGCTGTTCGCATGAAGCCTTGGTGAACACCTACGACAACGCCGTGCTTTACACCGATCATGTGCTTGCCCGTACCATTGACCTGCTGT---CCGGCATCCGCTCACACGACACGGCGCTGCTGTACGTTTCCGATCATGGGGAATCGCTCGGCGAGAAAGGCCTGTATCTCCATGGCATACCTTACGTCATCGCGCCGGATGAGCAGATCAAGGTGCCGATGATCTGGTGGCAGTCGAGT------------CAGGTTTATGCCGACCAAGCCTGTATGCAAACTCATGCCTCTCGGGCACCGGTAAGTCACGATCACCTGTTTCACACCTTGCTCGGGATGTTCGACGTGAAAACCGCTGCCTACACGCCAGAGTTGGACCTTCTGGCAACATGCAGAAAAGGACAACCACAATGA
>mcr-4.6_1_MH423812(2)
-----------GTGATTTCTAGATTTAAGACGTTATCGGTTA-ACCAATTCACTTTCATCACTGCGTTGTTTTATGTTGCCATTTTCAAT-CTACCGCTCTTTGGTATAGTGCGAAAAGG---AATTG-AAAAA-CAACCAGAA----GTTGATCCCCTTTTCATCGCATCTATGCCGCTATTTTTAACATTTGCGCTGAGTTTTTTGTTTTCAATTTTTACCGT---CAAATACCTGCTGAAGCCCTTTTTTATCGTATTGACGTTACTTTCCTCAAGTGTATTTTTTGCAGCCTATCAATACAATGTCGTGTTTGACTACGGCATGATAGAAAACACGTTTCAAACACATCCTGCTGAAGCATTGATGTATGTAAATCTTGCATCAATTAC-CAATCTACTGCTGACTGGGCTATTACCGTCATATCTTATTTATAAGGCCGATATTCATTATC---AGCCCTTTTTTAAGGAGTTATTGCATAAATTAGCCTTTATGCTGCTAATGTTCGTTGGCATTGGGATAGTCGCCTTTTTTTACTATCAAGATTATGCTGCATTTG-TTCGAAACAACAGTGAGTTAAGGCGTTACATTGTCCCTACCTATTTTGTCAGTAGTGCATCTAAATATCTCAATGAGCACTATTTGCAGACGCCCATGGAATACCAACAACTTGGCCTAGATGCGAAGAATGCCAGTCG------TAACCCGAACA---CTAAACCTAACTTATTAGTGTTTGTTGTGGGTGAAACTGCGCGCT-CAATGAGCTATCAATATTATGGATATAACAAGCCAACCAATGCTCATACC--CAAAATCAGGGGC-TGATTGCGTTTAACGATACTAGCTCATGCGGCACGGCCACGGCGGTGTCTCTACCCTGTATGTTTTCACGAATGGGGCGGGCAGACTATGATCCTCGCCGTGCTAATGCTCAAGACACAGTGATTGATGTGTTAAGTCATAGTGGTATAAAAGTACAGTGGTTTGATAATGATTCTGGCTGTAAAGGTGTGTGTGATCAGGTTGAAAATCTCACGAT------------------AGATTTGAAGAGTGATCCGAAGCTGTG-TTCTGGCCAATATTGTTTTGACCAAGTATTGCTCAACAAATTAGATAAAATTCTGGCAGTAGCACCAAGTCAAGATACAGTAATTTTTTTGCATATCATTGGTAGTCATGGACCAACTTATTATCTTAGATACCCGCCAGAGCATCGTAAATTTATACCGGATTGTCCGCGCAGTGATATTCAAAATTGCAGTCAAGAAGAACTGATTAACACCTACGACAACACTATTCTATATACGGATTTTATTCTCAGTGAAGTGGTGAATAAATTAAAAGGTAAGCAGGATATGTTCGATACTGCAATGCTGTATCTCTCTGACCATGGTGAGTCTTTGGGTGAAAAGGGCATGTATTTACATGGTGCGCCCTATAGTATTGCACCGAAAGAACAAACTAGCGTACCAATGCTGGCTTGGGTATCTAATGACTTTAGCCAAGATAATCAGTTGAACATGACTTGTGTTGCACAGCGAGCAGAACAGGGCGGCTTTTCCCACGACAATTTGTTCGACAGTTTGCTAGGACTTATGAATGTAAAAACCACCGTCTATCAGAGCCAACTCGATATTTTTGCACCTTGCAG--GTATTAG----------
>mcr-4.2_1_MG822663(2)
-----------GTGATTTCTAGATTTAAGACGTTATCGGTTA-ACCAATTCACTTTCATCACTGCGTTGTTTTATGTTGCCATTTTCAAT-CTACCGCTCTTTGGTATAGTGCGAAAAGG---AATTG-AAAAA-CAACCAGAA----GTTGATCCCCTTTTCATCGCATCTATGCCGCTATTTTTAACATTTGCGCTGAGTTTTTTGTTTTCAATTTTTACCGT---CAAATACCTGCTGAAGCCCTTTTTTATCGTATTGACGTTACTTTCCTCAAGTGTATTTTTTGCAGCCTATCAATACAATGTCGTGTTTGACTACGGCATGATAGAAAACACGTTTCAAACACATCCTGCTGAAGCATTGATGTATGTAAATCTTGCATCAATTAC-CAATCTACTGCTGACTGGGCTATTACCGTCATATCTTATTTATAAGGCCGATATTCATTATC---AGCCCTTTTTTAAGGAGTTATTGCATAAATTAGCCTTTATGCTGCTAATGTTCGTTGGCATTGGGATAGTCGCCTTTTTTTACTATCAAGATTATGCTGCATTTG-TTCGAAACAACAGTGAGTTAAGGCGTTACATTGTCCCTACCTATTTTGTCAGTAGTGCATCTAAATATCTCAATGAGCACTATTTGCAGACGCCCATGGAATACCAACAACTTGGCCTAGATGCGAAGAATGCCAGTCG------TAACCCGAACA---CTAAACCTAACTTATTAGTGGTTGTTGTGGGTGAAACTGCGCGCT-CAATGAGCTATCAATATTATGGATATAACAAGCCAACCAATGCTCATACC--CAAAATCAGGGGC-TGATTGCGTTTAACGATACTAGCTCATGCGGCACGGCCACGGCGGTGTCTCTACCCTGTATGTTTTCACGAATGGGGCGGGCAGACTATGATCCTCGCCGTGCTAATGCTCAAGACACAGTGATTGATGTGTTAAGTCATAGTGGTATAAAAGTACAGTGGTTTGATAATGATTCTGGCTGTAAAGGTGTGTGTGATCGGGTTGAAAATCTCACGAT------------------AGATTTGAAGAGTGATCCGAAGCTGTG-TTCTGGCCAATATTGTTTTGACCAAGTATTGCTCAACAAATTAGATAAAATTCTGGCAGTAGCACCAAGTCAAGATACAGTAATTTTTTTGCATATCATTGGTAGTCATGGACCAACTTATTATCTTAGATACCCGCCAGAGCATCGTAAATTTATACCGGATTGTCCGCGCAGTGATATTCAAAATTGCAGTCAAGAAGAACTGATTAACACCTACGACAACACTATTCTATATACGGATTTTATTCTCAGTGAAGTGGTGAATAAATTAAAAGGTAAGCAGGATATGTTCGATACTGCAATGCTGTATCTCTCTGACCATGGTGAGTCTTTGGGTGAAAAGGGCATGTATTTACATGGTGCGCCCTATAGTATTGCACCGAAAGAACAAACTAGCGTACCAATGCTGGCTTGGGTATCTAATGACTTTAGCCAAGATAATCAGTTGAACATGACTTGTGTTGCACAGCGAGCAGAACAGGGCGGCTTTTCCCACGACAATTTGTTCGACAGTTTGCTAGGACTTATGAATGTAAAAACCACCGTCTATCAGAGCCAACTCGATATTTTTGCACCTTGCAG--GTATTAG----------
>mcr-3.24_1_NG060580(2)
--------------ATGCCTTCCCTTATAAAAATAAAAATTG-TTCCGCTTATGTTCTTTTTGGCACTGTATTTTGCATTTATGCTGAA--CTGGCGTGGAGTTCTCCATTTTTACGAAA---TCCTTTACAAA-TTAGAAGAT----TTTAAGTTTGGTTTCGCCATTTCATTACCAATATTGCTTGTTGCAGCGCTTAACTTTGTATTTGTTCCATTTTCGAT---ACGGTATTTAATAAAGCCTTTTTTTGCACTTCTTATCGCACTTAGTGCAATCGTTAGTTACACAATGATGAAGTATAGAGTCTTGTTTGATCAAAACATGATTCAGAATATTTTTGAAACCAATCAAAATGAGGCGTTAGCATATTTAAGCTTACCAATTATAGTATGGGTTACTATTGCTGGTTTTATCCCTGCCAT-TTTACTTTTCTTTGTTGAAATTGAATATGAGGAAAAATGGTTCAAAGGGATTCTAACTCGTGCCCTATCGATGTTTGCATCACTTATAGTGATTGCGGTTATTGCAGCACTATACTATCAAGATTATGTGTCAGTGG-GGCGCAACAATTCAAACCTCCAGCGTGAGATTGTTCCAGCCAATTTCGTTAATAGTACCGTTAAATACGTTTACAATCGTTATCTTGCTGAACCAATCCCATTTACAACTTTAGGTGATGATGCAAAA----CGGGATA------CTAATC--AAA---GTAAGCCCACGTTGATGTTTCTGGTCGTTGGTGAAACCGCTCGTGGTAAAAATTTCTCGATGA-ATGGCTATGAGAAAGACACCAATCCATTTACCAGTAAATCTGGTGGCGTGATCTCCTTTAATGATGTTCGTTCGTGTGGGACTGCAACCGCTGTATCCGTCCCCTGCATGTTCTCCAATATGGGGAGAAAGGAGTTTGATGATAATCGCGCTCGCAATAGCGAGGGCCTGCTAGATGTGTTGCAAAAAACGGGGATCTCCATTTTTTGGAAGGAGAACGATGGAGGCTGCAAAGGCGTCTGCGACCGAGTACCTAACATCGAAAT------------------CGAACCAAAGGATCACCCTAAGTTCTG-CGATAAAAACACATGCTATGACGAGGTTGTCCTTCAAGACCTCGATAGTGAAATTGCTCAAATGAAAGGG---GATAAGCTGGTTGGCTTCCACCTGATAGGTAGCCATGGCCCAACCTACTACAAGCGCTACCCTGATGCTCATCGTCAGTTCACCCCTGACTGTCCACGCAGTGATATTGAAAACTGCACAGATGAAGAGCTCACCAACACCTATGACAACACCATCCGCTACACCGATTTCGTGATTGGAGAGATGATTGCCAAGTTGAAAACCTACGAAGATAAGTACAACACCGCGTTGCTCTACGTCTCCGATCATGGTGAATCACTGGGAGCATTAGGGCTTTACCTACACGGTACACCGTACAACTTTGCACCGGATGATCAGACCCGTGTTCCTATGCAGGTGTGGATGTCACCTGGATTTACCAAAGAGAAAGGCGTTGATATGGCGTGTTTGCAGCAGAAAGCCGCTGATACTCGTTACTCACACGATAATATTTTCTCATCTGTATTGGGTATCTGGGACGTCAAAACATCAGTTTACGAAAAGGGTCTAGATATTTTCAGTCAATGTCGTAATGTTCAATAA------
>mcr-3.21_1_NG060582(2)
--------------ATGCCTTCCCTTATAAAAATAAAAATTG-TTCCGCTTATGTTCTTTTTGGCACTGTATTTTGCATTTATGCTGAA--CTGGCGTGGAGTTCTCCATTTTTACGAAA---TCCTTTACAAA-TTAGAAGAT----TTTAAGTTTGGTTTCGCCATTTCATTACCAATATTGCTTGTTGCAGCGCTTAACTTTGTATTTGTTCCATTTTCGAT---ACGGTATTTAATAAAGCCTTTTTTTGCACTTCTTATCGCACTTAGTGCAATCGTTAGTTACACAATGATGAAGTATAGAGTCTTGTTTGATCAAAACATGATTCAGAATATTTTTGAAACCAATCAAAATGAGGCGTTAGCATATTTAAGCTTACCAATTATAGTATGGGTTACTATTGCTGGTTTTATCCCTGCCAT-TTTACTTTTCTTTGTTGAAATTGAATATGAGGAAAAATGGTTCAAAGGGATTCTAACTCGTGCCCTATCGATGTTTGCATCACTTATAGTGATTGCGGTTATTGCAGCACTATACTATCAAGATTATGTGTCAGTGG-GGCGCAACAATTCAAACCTCCAGCGTGAGATTGTTCCAGCCAATTTCGTTAATAGTACCGTTAAATACGTTTACAATCGTTATCTTGCTGAACCAATCCCATTTACAACTTTAGGTGATGATGCAAAA----CGGGATA------CTAATC--AAA---GTAAGCCCACGTTGATGTTTCTGGTCGTTGGTGAAACCGCTCGTGGTAAAAATTTCTCGATGA-ATGGCTATGAGAAAGACACCAATCCATTTACCAGTAAATCTGGTGGCGTGATCTCCTTTAATGATGTTCGTTCGTGTGGGACTGCAACCGCTGTATCCGTCCCCTGCATGTTCTCCAATATGGGGAGAAAGGAGTTTGATGATGATCGCGCTCGCAATAGCGAGGGCCTGCTAGATGTGTTGCAAAAAACGGGGATCTCCATTTTTTGGAAGGAGAACGATGGAGGCTGCAAAGGCGTCTGCGACCGAGTACCTAACATCGAAAT------------------CGAACCAAAGGATCACCCTAAGTTCTG-CGATAAAAACACATGCTATGACGAGGTTGTCCTTCAAGACCTCGATAGTGAAATTGCTCAAATGAAAGGG---GATAAGCTGGTTGGCTTCCACCTGATAGGTAGCCATGGCCCAACCTACTACAAGCGCTACCCTGATGCTCATCGTCAGTTCACCCCTGACTGTCCACGCAGTGATATTGAAAACTGCACAGATGAAGAGCTCACCAACACCTATGACAACACCATCCGCTACACCGATTTCGTGATTGGAGAGATGATTGCCAAGTTGAAAACCTACGAAGATAAGTACAACACCGCGTTGCTCTACGTCTCCGATCATGGTGAATCACTGGGAGCATTAGGGCTTTACCTACACGGTACACCGTACAAGTTTGCACCGGATGATCAGACCCGTGTTCCTATGCAGGTGTGGATGTCACCTGGATTTACCAAAGAGAAAGGCGTTGATATGGCGTGTTTGCAGCAGAAAGCCGCTGATACTCGTTACTCACACGATAATATTTTCTCATCTGTATTGGGTATCTGGGACGTCAAAACATCAGTTTACGAAAAGGGTCTAGATATTTTCAGTCAATGTCGTAATGTTCAATAA------
>mcr-3.20_1_NG055493(2)
--------------ATGCCTTCCCTTATAAAAATAAAAATTG-TTCCGCTTATGTTCTTTTTGGCACTGTATTTTGCATTTATGCTGAA--CTGGCGTGGAGTTCTCCATTTTTACGAAA---TCCTTTACAAA-TTAGAAGAT----TTTAAGTTTGGTTTCGCCATTTCATTACCAATATTGCTTGTTGCAGCGCTTAACTTTGTATTTGTTCCATTTTCGAT---ACGGTATTTAATAAAGCCTTTTTTTGCACTTCTTATCGCACTTAGTGCAATCGTTAGTTACACAATGATGAAGTATAGAGTCTTGTTTGATCAAAACATGATTCAGAATATTTTTGAAACCAATCAAAATGAGGCGTTAGCATATTTAAGCTTACCAATTATAGTATGGGTTACTATTGCTGGTTTTATCCCTGCCAT-TTTACTTTTCTTTGTTGAAATTGAATATGAGGAAAAATGGTTCAAAGGGATTCTAACTCGTGCCCTATCGATGTTTGCATCACTTATAGTGATTGCGGTTATTGCAGCACTATACTATCAAGATTATGTGTCAGTGG-GGCGCAACAATTCAAACCTCCAGCGTGAGATTGTTCCAGCCAATTTCGTTAATAGTACCGTTAAATACGTTTACAATCGTTATCTTGCTGAACCAATCCCATTTACAACTTTAGGTGATGATGCAAAA----CGGGATA------CTAATC--AAA---GTAAGCCCACGTTGATGTTTCTGGTCGTTGGTGAAACCGCTCGTGGTAAAAATTTCTCGATGA-ATGGCTATGAGAAAGACACCAATCCATTTACCAGTAAATCTGGTGGCGTGATCTCCTTTAATGATGTTCGTTCGTGTGGGACTGCAACCGCTGTATCCGTCCCCTGCATGTTCTCCAATATGGGGAGAAAGGAGTTTGATGAAAATCGCGCTCGCAATAGCGAGGGCCTGCTAGATGTGTTGCAAAAAACGGGGATCTCCATTTTTTGGAAGGAGAACGATGGAGGCTGCAAAGGCGTCTGCGACCGAGTACCTAACATCGAAAT------------------CGAACCAAAGGATCACCCTAAGTTCTG-CGATAAAAACACATGCTATGACGAGGTTGTCCTTCAAGACCTCGATAGTGAAATTGCTCAAATGAAAGGG---GATAAGCTGGTTGGCTTCCACCTGATAGGTAGCCATGGCCCAACCTACTACAAGCGCTACCCTGATGCTCATCGTCAGTTCACCCCTGACTGTCCACGCAGTGATATTGAAAACTGCACAGATGAAGAGCTCACCAACACCTATGACAACACCATCCGCTACACCGATTTCGTGATTGGAGAGATGATTGCCAAGTTGAAAACCTACGAAGATAAGTACAACACCGCGTTGCTCTACGTCTCCGATCATGGTGAATCACTGGGAGCATTAGGGCTTTACCTACACGGTACACCGTACCAGTTTGCACCGGATGATCAGACCCGTGTTCCTATGCAGGTGTGGATGTCACCTGGATTTACCAAAGAGAAAGGCGTTGATATGGCGTGTTTGCAGCAGAAAGCCGCTGATACTCGTTACTCACACGATAATATTTTCTCATCTGTATTGGGTATCTGGGACGTCAAAACATCAGTTTACGAAAAGGGTCTAGATATTTTCAGTCAATGTCGTAATGTTCAATAA------
>mcr-3.4_1_FLXA01000011(2)
--------------ATGCCTTCCCTTATAAAAATAAAAATTG-TTCCGCTTATGTTCTTTTTGGCACTGTATTTTGCATTTATGCTGAA--CTGGCGTGGAGTTCTCCATTTTTACGAAA---TCCTTTACAAA-TTAGAAGAT----TTTAAGTTTGGTTTCGCCATTTCATTACCAATATTGCTTGTTGCAGCGCTTAACTTTGTATTTGTTCCATTTTCGAT---ACGGTATTTAATAAAGCCTTTTTTTGCACTTCTTATCGCACTTAGTGCAATCGTTAGTTACACAATGATGAAGTATAGAGTCTTGTTTGATCAAAACATGATTCAGAATATTTTTGAAACCAATCAAAATGAGGCGTTAGCATATTTAAGCTTACCAATTATAGTATGGGTTACTATTGCTGGTTTTATCCCTGCCAT-TTTACTTTTCTTTGTTGAAATTGAATATGAGGAAAAATGGTTCAAAGGGATTCTAACTCGTGCCCTATCGATGTTTGCATCACTTATAGTGATTGCGGTTATTGCAGCACTATACTATCAAGATTATGTGTCAGTGG-GGCGCAACAATTCAAACCTCCAGCGTGAGATTGTTCCAGCCAATTTCGTTAATAGTACCGTTAAATACGTTTACAATCGTTATCTTGCTGAACCAATCCCATTTACAACTTTAGGTGATGATGCAAAA----CGGGATA------CTAATC--AAA---GTAAGCCCACGTTGATGTTTCTGGTCGTTGGTGAAACCGCTCGTGGTAAAAATTTCTCGATGA-ATGGCTATGAGAAAGACACCAATCCATTTACCAGTAAATCTGGTGGCGTGATCTCCTTTAATGATGTTCGTTCGTGTGGGACTGCAACCGCTGTATCCGTCCCCTGCATGTTCTCCAATATGGGGAGAAAGGAGTTTGATGATAATCGCGCTCGCAATAGCGAGGGCCTGCTAGATGTGTTGCAAAAAACGGGGATCTCCATTTTTTGGAAGGAGAACGATGGAGGCTGCAAAGGCGTCTGCGACCGAGTACCTAACATCGAAAT------------------CGAACCAAAGGATCACCCTAAGTTCTG-CGATAAAAACACATGCTATGACGAGGTTGTCCTTCAAGACCTCGATAGTGAAATTGCTCAAATGAAAGGG---GATAAGCTGGTTGTCTTCCACCTGATAGGTAGCCATGGCCCAACCTACTACAAGCGCTACCCTGATGCTCATCGTCAGTTCACCCCTGACTGTCCACGCAGTGATATTGAAAACTGCACAGATGAAGAGCTCACCAACACCTATGACAACACCATCCGCTACACCGATTTCGTGATTGGAGAGATGATTGCCAAGTTGAAAACCTACGAAGATAAGTACAACACCGCGTTGCTCTACGTCTCCGATCATGGTGAATCACTGGGAGCATTAGGGCTTTACCTACACGGTACACCGTACCAGTTTGCACCGGATGATCAGACCCGTGTTCCTATGCAGGTGTGGATGTCACCTGGATTTACCAAAGAGAAAGGCGTTGATATGGCGTGTTTGCAGCAGAAAGCCGCTGATACTCGTTACTCACACGATAATATTTTCTCATCTGTATTGGGTATCTGGGACGTCAAAACATCAGTTTACGAAAAGGGTCTAGATATTTTCAGTCAATGTCGTAATGTTCAATAA------
>mcr-3.2_1_NMWW01000143(2)
--------------ATGCCTTCCCTTATAAAAATAAAAATTG-TTCCGCTTATGTTCTTTTTGGCACTGTATTTTGCATTTATGCTGAA--CTGGCGTGGAGTTCTCCATTTTTACGAAA---TCCTTTACAAA-TTAGAAGAT----TTTAAGTTTGGTTTCGCCATTTCATTACCAATATTGCTTGTTGCAGCGCTTAACTTTGTATTTGTTCCATTTTCGAT---ACGGTATTTAATAAAGCCTTTTTTTGCACTTCTTATCGCACTTAGTGCAATCGTTAGTTACACAATGATGAAGTATAGAGTCTTGTTTGATCAAAACATGATTCAGAATATTTTTGAAACCAATCAAAATGAGGCGTTAGCATATTTAAGCTTACCAATTATAGTATGGGTTACTATTGCTGGTTTTATCCCTGCCAT-TTTACTTTTCTTTGTTGAAATTGAATATGAGGAAAAATGGTTCAAAGGGATTCTAACTCGTGCCCTATCGATGTTTGCATCACTTATAGTGATTGCGGTTATTGCAGCACTATACTATCAAGATTATGTGTCAGTGG-GGCGCAACAATTCAAACCTCCAGCGTGAGATTGTTCCAGCCAATTTCGTTAATAGTACCGTTAAATACGTTTACAATCGTTATCTTGCTGAACCAATCCCATTTACAACTTTAGGTGATGATGCAAAA----CGGGATA------CTAATC--AAA---GTAAGCCCACGTTGATGTTTCTGGTCGTTGGTGAAACCGCTCGTGGTAAAAATTTCTCGATGA-ATGGCTATGAGAAAGACACCAATCCATTTACCAGTAAATCTGGTGGCGTGATCTCCTTTAATGATGTTCGTTCGTGTGGGACTGCAACCGCTGTATCCGTCCCCTGCATGTTCTCCAATATGGGGAGAAAGGAGTTTGATGATAATCGCGCTCGCAATAGCGAGGGCCTGCTAGATGTGTTGCAAAAAACGGGGATCTCCATTTTTTGGAAGGAGAACGATGGAGGCTGCAAAGGCGTCTGCGACCGAGTACCTAACATCGAAAT------------------CGAACCAAAGGATCACCCTAAGTTCTG-CGATAAAAACACATGCTATGACGAGGTTGTCCTTCAAGACCTCGATAGTGAAATTGCTCAAATGAAAGGG---GATAAGCTGGTTGGCTTCCACCTGATAGGTAGCCATGGCCCAACCTACTACAAGCGCTACCCTGATGCTCATCGTCAGTTCACCCCTGACTGTCCACGCAGTGATATTGAAAACTGCACAGATGAAGAGCTCACCAACACCTATGACAACACCATCCGCTACACCGATTTCGTGATTGGAGAGATGATTGCCAAGTTGAAAACCTACGAAGATAAGTACAACACCGCGTTGCTCTACGTCTCCGATCATGGTGAATCACTGGGAGCATTAGGGCTTTACCTACACGGTACACCGTACCAGTTTGCACCGGATGATCAGACCCGTGTTCCTATGCAGGTGTGGATGTCACCTGGATTTATCAAAGAGAAAGGCGTTGATATGGCGTGTTTGCAGCAGAAAGCCGCTGATACTCGTTACTCACACGATAATATTTTCTCATCTGTATTGGGTATCTGGGACGTCAAAACATCAGTTTACGAAAAGGGTCTAGATATTTTCAGTCAATGTCGTAATGTTCAATAA------
>mcr-3.1_1_KY924928(2)
--------------ATGCCTTCCCTTATAAAAATAAAAATTG-TTCCGCTTATGTTCTTTTTGGCACTGTATTTTGCATTTATGCTGAA--CTGGCGTGGAGTTCTCCATTTTTACGAAA---TCCTTTACAAA-TTAGAAGAT----TTTAAGTTTGGTTTCGCCATTTCATTACCAATATTGCTTGTTGCAGCGCTTAACTTTGTATTTGTTCCATTTTCGAT---ACGGTATTTAATAAAGCCTTTTTTTGCACTTCTTATCGCACTTAGTGCAATCGTTAGTTACACAATGATGAAGTATAGAGTCTTGTTTGATCAAAACATGATTCAGAATATTTTTGAAACCAATCAAAATGAGGCGTTAGCATATTTAAGCTTACCAATTATAGTATGGGTTACTATTGCTGGTTTTATCCCTGCCAT-TTTACTTTTCTTTGTTGAAATTGAATATGAGGAAAAATGGTTCAAAGGGATTCTAACTCGTGCCCTATCGATGTTTGCATCACTTATAGTGATTGCGGTTATTGCAGCACTATACTATCAAGATTATGTGTCAGTGG-GGCGCAACAATTCAAACCTCCAGCGTGAGATTGTTCCAGCCAATTTCGTTAATAGTACCGTTAAATACGTTTACAATCGTTATCTTGCTGAACCAATCCCATTTACAACTTTAGGTGATGATGCAAAA----CGGGATA------CTAATC--AAA---GTAAGCCCACGTTGATGTTTCTGGTCGTTGGTGAAACCGCTCGTGGTAAAAATTTCTCGATGA-ATGGCTATGAGAAAGACACCAATCCATTTACCAGTAAATCTGGTGGCGTGATCTCCTTTAATGATGTTCGTTCGTGTGGGACTGCAACCGCTGTATCCGTCCCCTGCATGTTCTCCAATATGGGGAGAAAGGAGTTTGATGATAATCGCGCTCGCAATAGCGAGGGCCTGCTAGATGTGTTGCAAAAAACGGGGATCTCCATTTTTTGGAAGGAGAACGATGGAGGCTGCAAAGGCGTCTGCGACCGAGTACCTAACATCGAAAT------------------CGAACCAAAGGATCACCCTAAGTTCTG-CGATAAAAACACATGCTATGACGAGGTTGTCCTTCAAGACCTCGATAGTGAAATTGCTCAAATGAAAGGG---GATAAGCTGGTTGGCTTCCACCTGATAGGTAGCCATGGCCCAACCTACTACAAGCGCTACCCTGATGCTCATCGTCAGTTCACCCCTGACTGTCCACGCAGTGATATTGAAAACTGCACAGATGAAGAGCTCACCAACACCTATGACAACACCATCCGCTACACCGATTTCGTGATTGGAGAGATGATTGCCAAGTTGAAAACCTACGAAGATAAGTACAACACCGCGTTGCTCTACGTCTCCGATCATGGTGAATCACTGGGAGCATTAGGGCTTTACCTACACGGTACACCGTACCAGTTTGCACCGGATGATCAGACCCGTGTTCCTATGCAGGTGTGGATGTCACCTGGATTTACCAAAGAGAAAGGCGTTGATATGGCGTGTTTGCAGCAGAAAGCCGCTGATACTCGTTACTCACACGATAATATTTTCTCATCTGTATTGGGTATCTGGGACGTCAAAACATCAGTTTACGAAAAGGGTCTAGATATTTTCAGTCAATGTCGTAATGTTCAATAA------
>mcr-1.2_1_KX236309(2)
------ATGATGCTGCATACTTCTGTGTGGTACCGACGCTCG-GTCAGTCCGTTT--GTTCTTGTGGCGAGTGTTGCCGTTTTCTTGACCGCGACCGCCAATCTTACCTTTTTTGATAAA---ATCAGCCAAAC-CTATCCCATCGCGGACAATCTCGGCTTTGTGCTGACGATCGCTGTCGTGCTCTTTGGCGCGATGCTACTGATCACCACGCTGTTATCATCGTATCGCTATGTGCTAAAGCCTGTGTTGATTTTGCTATTAATCATGGGCGCGGTGACCAGTTATTTTACTGACACTTATGGCACGGTCTATGATACGACCATGCTCCAAAATGCCCTACAGACCGACCAAGCCGAGACCAAGGATCTATTAAACGCAGCGTTTATCATGCGTATCATTGGT-TTGGGTGTGCTACCAAGTTTGCTTGTGGCTTTTGTTAAGGTGGATTATC---CGACTTGGGGCAAGGGTTTGATGCGCCGATTGGGCTTGATCGTGGCAAGTCTTGCGCTGATTTTACTGCCTGTGGTGGCGTTCAGCAGTCATTATGCCAGTTTCT-TTCGCGTGCATAAGCCGCTGCGTAGCTATGTCAATCCGATCATGCCAATCTACTCGGTGGGTAAGCTTGCCAGTATTGAGTA--TAAAAAAGCCAGTGCGCCAAAAGATACC-ATTTATCACGCCAAAGACGCGGTACAAGCAACCAAGCCTGATATGCGTAAGCCACGCCTAGTGGTGTTCGTCGTCGGTGAGACGGCACGCGCCGATCATGTCAGCTTCA-ATGGCTATGAGCGCGATACTTTCCCACAGCTTGCCAAGATCGATGGCGTGACCAATTTTAGCAATGTCACATCGTGCGGCACATCGACGGCGTATTCTGTGCCGTGTATGTTCAGCTATCTGGGCGCGGATGAGTATGATGTCGATACCGCCAAATACCAAGAAAATGTGCTGGATACGCTGGATCGCTTGGGCGTAAGTATCTTGTGGCGTGATAATAATTCGGACTCAAAAGGCGTG-ATGGATAAGCTGCCAAAAGCGCAATTTGCCGATTATAAATCCGCGACCAACAACGCCATCTGCAACACCAATCCTTATAACGAATGCCGCGATGTCGGTATGCTCGTTGGCTTAGATGACTTTGTCGCTGCCAATAACGGCAAAGATATGCTGATCATGCTGCACCAAATGGGCAATCACGGGCCTGCGTATTTTAAGCGATATGATGAAAAGTTTGCCAAATTCACGCCAGTGTGTGAAGGTAATGAGCTTGCCAAGTGCGAACATCAGTCCTTGATCAATGCTTATGACAATGCCTTGCTTGCCACCGATGATTTCATCGCTCAAAGTATCCAGTGGCTGCAGACGCACAGCAATGCCTATGATGTCTCAATGCTGTATGTCAGCGATCATGGCGAAAGTCTGGGTGAGAACGGTGTCTATCTACATGGTATGCCAAATGCCTTTGCACCAAAAGAACAGCGCAGTGTGCCTGCATTTTTCTGGACG------------------GATAAGCAAACTGGCATCAC---------GCCAATGGCAACCGATACCGTCCTGACCCATGACGCGATCACGCCGACATTATTAAAGCTGTTTGATGTCA---CCGCGGACAAAGTCAAAGACCGCACCGCATTCATCCGCTGA---------------------
>mcr-1.1_1_KP347127(2)
------ATGATGCAGCATACTTCTGTGTGGTACCGACGCTCG-GTCAGTCCGTTT--GTTCTTGTGGCGAGTGTTGCCGTTTTCTTGACCGCGACCGCCAATCTTACCTTTTTTGATAAA---ATCAGCCAAAC-CTATCCCATCGCGGACAATCTCGGCTTTGTGCTGACGATCGCTGTCGTGCTCTTTGGCGCGATGCTACTGATCACCACGCTGTTATCATCGTATCGCTATGTGCTAAAGCCTGTGTTGATTTTGCTATTAATCATGGGCGCGGTGACCAGTTATTTTACTGACACTTATGGCACGGTCTATGATACGACCATGCTCCAAAATGCCCTACAGACCGACCAAGCCGAGACCAAGGATCTATTAAACGCAGCGTTTATCATGCGTATCATTGGT-TTGGGTGTGCTACCAAGTTTGCTTGTGGCTTTTGTTAAGGTGGATTATC---CGACTTGGGGCAAGGGTTTGATGCGCCGATTGGGCTTGATCGTGGCAAGTCTTGCGCTGATTTTACTGCCTGTGGTGGCGTTCAGCAGTCATTATGCCAGTTTCT-TTCGCGTGCATAAGCCGCTGCGTAGCTATGTCAATCCGATCATGCCAATCTACTCGGTGGGTAAGCTTGCCAGTATTGAGTA--TAAAAAAGCCAGTGCGCCAAAAGATACC-ATTTATCACGCCAAAGACGCGGTACAAGCAACCAAGCCTGATATGCGTAAGCCACGCCTAGTGGTGTTCGTCGTCGGTGAGACGGCACGCGCCGATCATGTCAGCTTCA-ATGGCTATGAGCGCGATACTTTCCCACAGCTTGCCAAGATCGATGGCGTGACCAATTTTAGCAATGTCACATCGTGCGGCACATCGACGGCGTATTCTGTGCCGTGTATGTTCAGCTATCTGGGCGCGGATGAGTATGATGTCGATACCGCCAAATACCAAGAAAATGTGCTGGATACGCTGGATCGCTTGGGCGTAAGTATCTTGTGGCGTGATAATAATTCGGACTCAAAAGGCGTG-ATGGATAAGCTGCCAAAAGCGCAATTTGCCGATTATAAATCCGCGACCAACAACGCCATCTGCAACACCAATCCTTATAACGAATGCCGCGATGTCGGTATGCTCGTTGGCTTAGATGACTTTGTCGCTGCCAATAACGGCAAAGATATGCTGATCATGCTGCACCAAATGGGCAATCACGGGCCTGCGTATTTTAAGCGATATGATGAAAAGTTTGCCAAATTCACGCCAGTGTGTGAAGGTAATGAGCTTGCCAAGTGCGAACATCAGTCCTTGATCAATGCTTATGACAATGCCTTGCTTGCCACCGATGATTTCATCGCTCAAAGTATCCAGTGGCTGCAGACGCACAGCAATGCCTATGATGTCTCAATGCTGTATGTCAGCGATCATGGCGAAAGTCTGGGTGAGAACGGTGTCTATCTACATGGTATGCCAAATGCCTTTGCACCAAAAGAACAGCGCAGTGTGCCTGCATTTTTCTGGACG------------------GATAAGCAAACTGGCATCAC---------GCCAATGGCAACCGATACCGTCCTGACCCATGACGCGATCACGCCGACATTATTAAAGCTGTTTGATGTCA---CCGCGGACAAAGTCAAAGACCGCACCGCATTCATCCGCTGA---------------------
